# Supplementary material for: Vaccination Coverage for Medically Indicated Vaccines in a Convenience Sample of Severely Immunocompromised Patients with COVID-19: An Observational Cohort Study
Source: Vaccines (Basel). 2024 Dec 9;12(12):1383. doi: 10.3390/vaccines12121383 (PMC11680350; doi:10.3390/vaccines12121383)
Supplement: Supplementary file 1 [file vaccines-12-01383-s001.zip]

Archive with 1 entries (1 files):
- vaccines-3306213-supplementary.pdf
